# Supplementary material for: Aberrant Signaling Pathways in Sinonasal Intestinal-Type Adenocarcinoma
Source: Cancers (Basel). 2021 Oct 7;13(19):5022. doi: 10.3390/cancers13195022 (PMC8507674; doi:10.3390/cancers13195022)
Supplement: Supplementary file 1 [file cancers-13-05022-s001.zip]

Archive with 1 entries (1 files):
- cancers-1416120-supplementary.pdf
